# Supplementary material for: Preclinical Enzyme Replacement Therapy with a Recombinant β-Galactosidase-Lectin Fusion for CNS Delivery and Treatment of GM1-Gangliosidosis
Source: Cells. 2022 Aug 19;11(16):2579. doi: 10.3390/cells11162579 (PMC9406850; doi:10.3390/cells11162579)
Supplement: Supplementary file 1 [file cells-11-02579-s001.zip]

Archive with 1 entries (1 files):
- cells-1831160-supplementary.pdf
